# Supplementary material for: Identification and molecular characterization of a novel Chlamydomonas reinhardtii mutant defective in chlorophyll biosynthesis
Source: F1000Res. 2013 Jul 29;2:138. Originally published 2013 Jun 10. [Version 2] doi: 10.12688/f1000research.2-138.v2 (PMC3901506; doi:10.12688/f1000research.2-138.v2)
Supplement: Spectrophotometric analyses of chlorophyll in 4A+, chli1, chli1-7 and chli1-8 strains of Chlamydomonas reinhardtii — Chlorophyll analyses were done on three biological replicates for each strain. Strains were grown mixotrophically in TAP medium under 15-20 µmol photons m-2s-1. Chlorophyl measurements are in nmol/ml; column I is the uncorrected value, column J is the corrected value. Measurements were taken on 07/02/2013. Chl - chlorophyll [file f1000research-2-1956-s0000.tgz]

Archive with 1 entries (1 files):
- Table_5_raw_data.csv
