# Supplementary material for: Identification and molecular characterization of a novel Chlamydomonas reinhardtii mutant defective in chlorophyll biosynthesis
Source: F1000Res. 2013 Jul 29;2:138. Originally published 2013 Jun 10. [Version 2] doi: 10.12688/f1000research.2-138.v2 (PMC3901506; doi:10.12688/f1000research.2-138.v2)
Supplement: Spectrophotometric analyses of chlorophyll in 4A+, chli1, chli1-7 and chli1-8 strains of Chlamydomonas reinhardtii — Chlorophyll analyses were done on three biological replicates for each strain. Strains were grown mixotrophically in TAP medium under 15-20 µmol photons m-2s-1. Chlorophyl measurements are in nmol/ml; column I is the uncorrected value, column J is the corrected value. Measurements were taken on 07/02/2013. Chl - chlorophyll [file f1000research-2-1956-s0000.tgz › Table_5_raw_data.csv]

Sample	Dilution factor	A720	A663.2	A645	Chl a	Chl b	Total Chl	Chl a/b	Chl a/b	Cells/ml	Chl/Cell
chli1-7	1	0	0.243	0.101	3.149903021	1.295491114	4.445394135	2.43143545	2.62102228	2900000	1.53289E-06
chli1-7	1	0	0.231	0.092	3.006432074	1.130268229	4.136700303	2.659927969	2.905314671	2525000	1.6383E-06
chli1-7	1	0	0.275	0.114	3.565609503	1.458510147	5.024119649	2.44469297	2.637314107	2019000	2.48842E-06
chli1-7	1	0	0.361	0.147	4.688653831	1.847732687	6.536386518	2.537517393	2.752080265	3388000	1.92928E-06
chli1-7	1	0	0.362	0.15	4.693835752	1.918278032	6.612113785	2.446900644	2.640029463	2613000	2.53047E-06
chli1-7	1	0	0.37	0.151	4.804536364	1.902256019	6.706792382	2.525704383	2.737406841	3444000	1.94738E-06
chli1-7	1	0	0.287	0.119	3.7211231	1.522796549	5.243919649	2.443611461	2.635984142	2825000	1.85625E-06
chli1-7	1	0	0.276	0.113	3.582834074	1.428119009	5.010953083	2.508778366	2.716417068	2550000	1.96508E-06
chli1-7	1	0	0.288	0.119	3.73533701	1.517639532	5.252976542	2.461280779	2.657733309	2354000	2.23151E-06
chli1-8	1	0.001	0.539	0.218	6.993769383	2.701329166	9.695098549	2.589010429	2.816275665	2900000	3.34314E-06
chli1-8	1	0.003	0.537	0.215	6.95196706	2.595786629	9.547753689	2.678173538	2.928341049	4321000	2.20962E-06
chli1-8	1	0.003	0.627	0.254	8.113803049	3.115785827	11.22958888	2.604095243	2.835153973	4333000	2.59164E-06
chli1-8	1	0	0.356	0.144	4.626616273	1.797815408	6.424431681	2.573465691	2.796856144	3075000	2.08925E-06
chli1-8	1	0	0.402	0.167	5.211210857	2.140977413	7.352188271	2.434033552	2.624213073	2800000	2.62578E-06
chli1-8	1	0	0.397	0.16	5.16121595	1.990123652	7.151339601	2.593414708	2.821784122	2825000	2.53145E-06
chli1-8	1	0	0.447	0.183	5.802666171	2.312657589	8.115323761	2.509090061	2.716803228	3500000	2.31866E-06
chli1-8	1	0	0.425	0.172	5.523077457	2.14853663	7.671614087	2.570622897	2.793308503	3593000	2.13516E-06
chli1-8	1	0	0.41	0.17	5.315890143	2.175423641	7.491313784	2.443611461	2.635984142	3312000	2.26187E-06
4A+	1	0.12	0.569	0.288	5.87625393	1.923831743	7.800085673	3.054453151	3.414331622	2295000	3.39873E-06
4A+	1	0.029	0.603	0.256	7.47536349	2.768017768	10.24338126	2.700619763	2.956735751	2900000	3.5322E-06
4A+	1	0	0.437	0.174	5.687623043	2.13712067	7.824743713	2.661348572	2.90710576	2625000	2.98085E-06
4A+	1	0.002	0.726	0.301	9.390682167	3.811321944	13.20200411	2.463891087	2.660950073	3468000	3.80681E-06
4A+	1	0.008	0.757	0.319	9.709901946	3.985205973	13.69510792	2.43648685	2.6272269	3218000	4.25578E-06
4A+	1	0.003	0.73	0.305	9.424291907	3.871553256	13.29584516	2.434240545	2.624467327	3718000	3.57607E-06
4A+	1	0.006	0.816	0.344	10.49566252	4.351949209	14.84761173	2.411715306	2.596834376	3785000	3.92275E-06
4A+	1	0.005	0.832	0.349	10.719235	4.415684648	15.13491965	2.427536352	2.61623548	3928000	3.85309E-06
4A+	1	0.005	0.815	0.344	10.49265186	4.37718333	14.86983519	2.397124147	2.578972536	4035000	3.68521E-06
